# Supplementary material for: Extracellular Vesicles in Serum and Central Nervous System Tissues Contain microRNA Signatures in Sporadic Amyotrophic Lateral Sclerosis
Source: Front Mol Neurosci. 2021 Oct 29;14:739016. doi: 10.3389/fnmol.2021.739016 (PMC8586523; doi:10.3389/fnmol.2021.739016)
Supplement: Supplementary file 3 [file Table_3.XLSX]

## Sheet: Table S3. Frontal cortex matrix
Supplementary Table S3. Frontal cortex gene-matrix
keggID	pathway	count	PRKCA	PRKCB	KRAS	NRAS	PIK3CB	PIK3R5	PIK3R3	AKT1	PIK3R1	AKT3	PIK3CA	PRKACB	PRKX	EGFR	BRAF	GRB2	PLCB1	CCND1	SOS1	SOS2	PLCB4	CAMK2G	CAMK2D	CALM3	CALM1	IGF1R	CALM2	CAMK2A	CAMK2B	GSK3B	GNAI3	ADCY1	ADCY5	GNAI2	GNAI1	ADCY7	RHOA	MAPK9	MAPK8	RAC1	CDC42	IGF1	GNAQ	ADCY9	MAPK10	ITPR1	PPP1CB
			25	24	23	21	21	21	21	21	21	21	21	20	20	17	16	16	15	15	15	15	15	14	14	14	14	14	14	14	14	13	13	13	13	13	13	12	12	12	12	12	12	12	12	12	12	11	10
hsa00512	Mucin type O-Glycan biosynthesis	18
hsa04390	Hippo signaling pathway	85																		1												1																	1
hsa04350	TGF-beta signaling pathway	49																																					1
hsa05200	Pathways in cancer	204	1	1	1	1	1	1	1	1	1	1	1	1	1	1	1	1	1	1	1	1	1					1				1	1	1	1	1	1	1	1	1	1	1	1	1	1	1	1
hsa05205	Proteoglycans in cancer	114	1	1	1	1	1	1	1	1	1	1	1	1	1	1	1	1		1	1	1		1	1			1		1	1								1			1	1	1				1	1
hsa04310	Wnt signaling pathway	83	1	1										1	1				1	1			1	1	1					1	1	1							1	1	1	1					1
hsa04550	Signaling pathways regulating pluripotency of stem cells	80			1	1	1	1	1	1	1	1	1					1										1				1												1
hsa05214	Glioma	40	1	1	1	1	1	1	1	1	1	1	1			1	1	1		1	1	1		1	1	1	1	1	1	1	1													1
hsa05020	Prion diseases	13												1	1
hsa05211	Renal cell carcinoma	43			1	1	1	1	1	1	1	1	1				1	1			1	1																				1	1
hsa04012	ErbB signaling pathway	54	1	1	1	1	1	1	1	1	1	1	1			1	1	1			1	1		1	1					1	1	1								1	1						1
hsa04360	Axon guidance	69			1	1																										1	1			1	1		1			1	1
hsa04068	FoxO signaling pathway	75			1	1	1	1	1	1	1	1	1			1	1	1		1	1	1						1												1	1			1			1
hsa04724	Glutamatergic synapse	61	1	1										1	1				1				1										1	1	1	1	1	1							1	1		1
hsa04014	Ras signaling pathway	113	1	1	1	1	1	1	1	1	1	1	1	1	1	1		1			1	1				1	1	1	1										1	1	1	1	1	1			1
hsa04120	Ubiquitin mediated proteolysis	72
hsa00310	Lysine degradation	24
hsa04720	Long-term potentiation	41	1	1	1	1								1	1		1		1				1	1	1	1	1		1	1	1			1											1			1	1
hsa04730	Long-term depression	32	1	1	1	1											1		1				1					1					1			1	1							1	1			1
hsa04020	Calcium signaling pathway	90	1	1										1	1	1			1				1	1	1	1	1		1	1	1			1				1							1	1		1
hsa04070	Phosphatidylinositol signaling system	43	1	1			1	1	1		1		1						1				1			1	1		1																			1
hsa04727	GABAergic synapse	45	1	1										1	1																		1	1	1	1	1	1								1
hsa00510	N-Glycan biosynthesis	24
hsa04919	Thyroid hormone signaling pathway	60	1	1	1	1	1	1	1	1	1	1	1	1	1				1	1			1									1
hsa05212	Pancreatic cancer	38			1		1	1	1	1	1	1	1			1	1			1																				1	1	1	1				1
hsa04921	Oxytocin signaling pathway	79	1	1	1	1	1	1	1		1		1	1	1	1			1	1			1	1	1	1	1		1	1	1		1	1	1	1	1	1	1						1	1		1	1
hsa05031	Amphetamine addiction	37	1	1										1	1									1	1	1	1		1	1	1				1														1
hsa04722	Neurotrophin signaling pathway	65			1	1	1	1	1	1	1	1	1				1	1			1	1		1	1	1	1		1	1	1	1							1	1	1	1	1				1
hsa04152	AMPK signaling pathway	65					1	1	1	1	1	1	1							1								1																1
hsa04713	Circadian entrainment	53	1	1										1	1				1				1	1	1	1	1		1	1	1		1	1	1	1	1	1							1	1		1
hsa04520	Adherens junction	41														1												1											1			1	1
hsa04510	Focal adhesion	101	1	1			1	1	1	1	1	1	1			1	1	1		1	1	1						1				1							1	1	1	1	1	1			1		1
hsa05223	Non-small cell lung cancer	31	1	1	1	1	1	1	1	1	1	1	1			1	1	1		1	1	1
hsa03015	mRNA surveillance pathway	48																																															1
hsa04710	Circadian rhythm	20
hsa04320	Dorso-ventral axis formation	19			1											1		1			1	1
hsa05032	Morphine addiction	45	1	1										1	1																		1	1	1	1	1	1								1
hsa04015	Rap1 signaling pathway	102	1	1	1	1	1	1	1	1	1	1	1			1	1		1				1			1	1	1	1				1	1	1	1	1	1	1			1	1	1	1	1
hsa04144	Endocytosis	99														1												1											1				1
hsa04114	Oocyte meiosis	59												1	1									1	1	1	1	1	1	1	1			1	1			1						1		1		1	1
hsa05220	Chronic myeloid leukemia	39			1	1	1	1	1	1	1	1	1				1	1		1	1	1
hsa04916	Melanogenesis	51	1	1	1	1								1	1				1				1	1	1	1	1		1	1	1	1	1	1	1	1	1	1							1	1
hsa04261	Adrenergic signaling in cardiomyocytes	67	1				1	1	1	1	1	1	1	1	1				1				1	1	1	1	1		1	1	1		1	1	1	1	1	1							1	1			1
hsa04728	Dopaminergic synapse	67	1	1						1		1		1	1				1				1	1	1	1	1		1	1	1	1	1		1	1	1			1	1				1		1	1	1
hsa04917	Prolactin signaling pathway	36			1	1	1	1	1	1	1	1	1					1		1	1	1										1								1	1						1
hsa04723	Retrograde endocannabinoid signaling	52	1	1										1	1				1				1										1	1	1	1	1	1		1	1				1	1	1	1
hsa05215	Prostate cancer	45			1	1	1	1	1	1	1	1	1			1	1	1		1	1	1						1				1												1
hsa04010	MAPK signaling pathway	115	1	1	1	1				1		1		1	1	1	1	1			1	1																		1	1	1	1				1
[truncated: 1,039 more columns]
