# Supplementary material for: Extracellular Vesicles in Serum and Central Nervous System Tissues Contain microRNA Signatures in Sporadic Amyotrophic Lateral Sclerosis
Source: Front Mol Neurosci. 2021 Oct 29;14:739016. doi: 10.3389/fnmol.2021.739016 (PMC8586523; doi:10.3389/fnmol.2021.739016)
Supplement: Supplementary file 4 [file Table_4.XLSX]

## Sheet: Table S4. Spinal cord matrix
Supplementary Table S4. Spinal cord gene-matrix
keggID	pathway	count	PIK3R2	AKT1	PIK3CG	PIK3CA	NRAS	STAT3	ERBB2	CBL	SDC1	CAMK2D	THBS1	WNT5A	TGFA	FZD6	SMAD3	WNT2B	WNT4	ST3GAL1	FZD3	HSPG2	PTK2	CBLB	ITGAV	SMAD4	PRKCG	WNT11	PRKCB	TGFB2	FN1	ELK1	ERBB4	RPS6KB1	PPP1CB	SV2B	APC	PTCH1	PAK2	ACVR1B	COL4A5	FRS2	SMARCAD1	CDKN1B	INHBA	PLD1	ZFHX3	ID4	PPP1R12B
			4	4	4	4	3	3	3	2	2	2	2	2	2	2	2	2	2	2	2	2	2	2	2	2	2	2	2	2	2	2	2	2	1	1	1	1	1	1	1	1	1	1	1	1	1	1	1
hsa05205	Proteoglycans in cancer	44	1	1	1	1	1	1	1	1	1	1	1	1		1		1	1		1	1	1	1	1		1	1	1	1	1	1	1	1	1			1				1							1
hsa04012	ErbB signaling pathway	21	1	1	1	1	1		1	1		1			1								1	1			1		1			1	1	1					1					1
hsa05212	Pancreatic cancer	18	1	1	1	1		1	1						1		1									1				1																1
hsa00604	Glycosphingolipid biosynthesis - ganglio series	5																		1
hsa00512	Mucin type O-Glycan biosynthesis	7																		1
hsa04550	Signaling pathways regulating pluripotency of stem cells	30	1	1	1	1	1	1						1		1	1	1	1		1					1		1									1			1			1		1		1	1
hsa04512	ECM-receptor interaction	13									1		1									1			1						1					1					1
[truncated: 48 more columns]
