# Supplementary material for: Extracellular Vesicles in Serum and Central Nervous System Tissues Contain microRNA Signatures in Sporadic Amyotrophic Lateral Sclerosis
Source: Front Mol Neurosci. 2021 Oct 29;14:739016. doi: 10.3389/fnmol.2021.739016 (PMC8586523; doi:10.3389/fnmol.2021.739016)
Supplement: Supplementary file 5 [file Table_5.XLSX]

## Sheet: Table S5. Serum matrix
Supplementary Table S5. Serum gene-matrix
keggID	pathway	count	MAPK1	KRAS	NRAS	AKT3	PIK3CB	PIK3R5	PIK3CA	EGFR	BRAF	PRKCG	SOS1	PRKCB	SOS2	IGF1R	PDGFRA	FGF2	E2F2	CAMK2D	CALM1	TGFA	CHUK	GSK3B	RHOA	PAK1	IKBKB	PLCB1	E2F1	ERBB2	RB1	ADCY1	PLCG2	RELA	PLCB2	SMAD2	ADCY7	FGF13	PAK2	CREB5	FGF10	SMAD3	CDK6	FASLG	STAT3	CREB1	PTK2	TGFBR1	SMAD4
			15	13	12	12	11	11	11	10	9	8	8	8	8	7	6	6	5	5	5	5	5	5	5	5	5	5	5	5	5	5	5	5	5	5	4	4	4	4	4	4	4	4	4	4	4	4	4
hsa00310	Lysine degradation	20
hsa04350	TGF-beta signaling pathway	31	1																						1											1						1						1	1
hsa04550	Signaling pathways regulating pluripotency of stem cells	53	1	1	1	1	1	1	1							1		1						1												1						1			1				1
hsa04360	Axon guidance	48	1	1	1																			1	1	1													1								1
hsa05205	Proteoglycans in cancer	62	1	1	1	1	1	1	1	1	1	1	1	1	1	1		1		1					1	1				1			1			1								1	1		1
hsa04012	ErbB signaling pathway	35	1	1	1	1	1	1	1	1	1	1	1	1	1					1		1		1		1				1			1						1								1
hsa00532	Glycosaminoglycan biosynthesis - chondroitin sulfate / dermatan sulfate	9
hsa05214	Glioma	25	1	1	1	1	1	1	1	1	1	1	1	1	1	1	1		1	1	1	1							1		1		1										1
hsa05200	Pathways in cancer	124	1	1	1	1	1	1	1	1	1	1	1	1	1	1	1	1	1			1	1	1	1		1	1	1	1	1	1	1	1	1	1	1	1			1	1	1	1	1		1	1	1
hsa04014	Ras signaling pathway	73	1	1	1	1	1	1	1	1		1	1	1	1	1	1	1			1		1		1	1	1						1	1				1	1		1			1
hsa00510	N-Glycan biosynthesis	15
hsa04918	Thyroid hormone synthesis	22										1		1														1				1			1		1			1						1
hsa05212	Pancreatic cancer	27	1	1		1	1	1	1	1	1								1			1	1				1		1	1	1			1		1						1	1		1			1	1
hsa04915	Estrogen signaling pathway	30	1	1	1	1	1	1	1	1			1		1						1							1				1			1		1			1						1
hsa04010	MAPK signaling pathway	79	1	1	1	1				1	1	1	1	1	1		1	1					1			1	1							1				1	1		1			1				1
hsa05215	Prostate cancer	32	1	1	1	1	1	1	1	1	1		1		1	1	1		1			1	1	1			1		1	1	1			1						1						1
hsa05218	Melanoma	28	1	1	1	1	1	1	1	1	1					1	1	1	1										1		1							1			1		1
hsa04720	Long-term potentiation	27	1	1	1						1	1		1						1	1							1				1			1
hsa04261	Adrenergic signaling in cardiomyocytes	43	1			1	1	1	1											1	1							1				1			1		1			1						1
[truncated: 312 more columns]
